# Supplementary material for: A systematic analysis of the phloem protein 2 (PP2) proteins in Gossypium hirsutum reveals that GhPP2-33 regulates salt tolerance
Source: BMC Genomics. 2023 Aug 18;24:467. doi: 10.1186/s12864-023-09546-4 (PMC10439568; doi:10.1186/s12864-023-09546-4)
Supplement: Supplementary file 1 — Additional file 1: Table S1. Basic information and biophysical properties of the predicted DUF4228 proteins in cotton. [file 12864_2023_9546_MOESM1_ESM.xlsx]

## Sheet: Sheet1
Table S1 Basic information and biophysical properties of the predicted DUF4228 proteins in cotton.
Gene Name	Gene ID	Chromosome	Start	End	Protein Lenth	Intron Number	Aromaticity	GRAVY	Instability Index	Isoelectric Point	Molecular weight
Ga04G0930	GaPP2-1	Chr04	29464782	29468458	290	2	0.103448	-0.276207	46.4903	6.32774	33199.6
Ga04G1839	GaPP2-2	Chr04	94236142	94237877	288	2	0.100694	-0.207292	49.1861	5.15657	32629
Ga04G1840	GaPP2-3	Chr04	94271323	94291006	294	3	0.108844	-0.0908163	49.4204	5.88559	33489.3
Ga04G1841	GaPP2-4	Chr04	94298135	94316070	280	3	0.107143	-0.193214	40.8614	4.46359	31733.6
Ga04G1844	GaPP2-5	Chr04	94421370	94430513	518	5	0.117761	-0.065251	40.7068	4.79166	58478.5
Ga05G3028	GaPP2-6	Chr05	33162220	33163778	358	2	0.120112	-0.142179	41.0226	9.08967	40287.9
Ga06G1708	GaPP2-7	Chr06	111945972	111946724	172	2	0.122093	-0.469186	29.4599	9.17522	19771.5
Ga06G2475	GaPP2-8	Chr06	130547589	130549577	245	3	0.0938776	-0.57551	37.9082	7.75462	28558.4
Ga08G2105	GaPP2-9	Chr08	119412490	119414419	294	2	0.12585	-0.334354	42.8483	8.79163	33379.6
Ga08G2654	GaPP2-10	Chr08	126654132	126656949	310	2	0.0967742	-0.127097	51.2494	5.58406	34029.4
Ga09G0314	GaPP2-11	Chr09	8365387	8366138	185	2	0.135135	-0.558378	34.6039	8.99406	21420.3
Ga09G0688	GaPP2-12	Chr09	48905375	48907137	277	2	0.104693	-0.438989	48.8433	8.42036	31515.5
Ga09G1631	GaPP2-13	Chr09	73766659	73770756	297	2	0.104377	-0.355892	44.3731	5.84392	33661.8
Ga09G2160	GaPP2-14	Chr09	79336957	79339238	292	2	0.119863	-0.360274	53.1452	8.77887	33086.2
Ga09G2265	GaPP2-15	Chr09	80254014	80255131	263	2	0.0912548	-0.220152	46.8886	6.00438	29904.9
Ga09G2266	GaPP2-16	Chr09	80258422	80259645	272	2	0.102941	-0.0904412	46.0272	5.78004	31303.7
Ga09G2276	GaPP2-17	Chr09	80487007	80493735	257	3	0.105058	-0.155253	53.6031	6.90079	29371.4
Ga10G1453	GaPP2-18	Chr10	74623880	74625665	262	2	0.0916031	-0.333588	37.3321	7.12081	29971.1
Ga11G0831	GaPP2-19	Chr11	13871909	13872841	259	2	0.0849421	-0.16332	37.5707	5.04232	29003.9
Ga11G0832	GaPP2-20	Chr11	13917932	13918927	276	2	0.0797101	-0.385145	55.0544	8.67005	31116.3
Ga11G3169	GaPP2-21	Chr11	116344426	116345473	287	2	0.101045	-0.203484	41.3801	8.32011	32152.4
Ga12G0187	GaPP2-22	Chr12	1513625	1516014	385	2	0.137662	-0.330649	45.5782	8.66708	44261
Ga12G1057	GaPP2-23	Chr12	11586591	11587313	188	2	0.117021	-0.721277	32.3868	9.23395	21831.7
Ga13G1393	GaPP2-24	Chr13	86909213	86910708	288	2	0.104167	-0.182292	49.8528	8.09228	33026.9
Ga14G2883	GaPP2-25	tig00026045	183505	184934	290	2	0.1	-0.345517	39.7621	7.56808	32778.9
Gorai.004G208300	GrPP2-1	Chr04	54072861	54075166	294	2	0.12585	-0.356803	43.8245	8.51481	33367.5
Gorai.004G261300	GrPP2-2	Chr04	59659858	59663460	310	2	0.0935484	-0.114516	51.7787	5.78879	34127.6
Gorai.006G028700	GrPP2-3	Chr06	7362693	7363620	180	2	0.122222	-0.702778	34.3961	9.36005	20807.6
Gorai.006G056400	GrPP2-4	Chr06	20565549	20568281	268	2	0.108209	-0.369776	49.6884	8.12232	30507.4
Gorai.006G159200	GrPP2-5	Chr06	41853570	41858104	314	3	0.111465	-0.304459	41.3032	5.84966	35376.7
Gorai.006G210100	GrPP2-6	Chr06	46523244	46525985	292	2	0.119863	-0.34863	51.7894	9.05969	33083.3
Gorai.006G220800	GrPP2-7	Chr06	47326317	47327584	263	2	0.102662	-0.26692	44.4163	6.46193	30124.2
Gorai.006G220900	GrPP2-8	Chr06	47330921	47332242	272	2	0.0955882	-0.14375	49.2276	6.00455	31472
Gorai.006G221000	GrPP2-9	Chr06	47342865	47345072	223	1	0.0986547	-0.0201794	57.5161	5.648	25334.9
Gorai.007G095600	GrPP2-10	Chr07	7019412	7021220	287	2	0.097561	-0.21115	44.5456	8.68217	32162.4
Gorai.007G302400	GrPP2-11	Chr07	51590679	51592657	276	2	0.0797101	-0.343116	54.8203	8.16313	30984.2
Gorai.007G302500	GrPP2-12	Chr07	51596519	51597671	259	2	0.0888031	-0.16139	40.2367	5.5599	29101.2
Gorai.008G117000	GrPP2-13	Chr08	35124014	35126206	290	2	0.1	-0.276897	40.2493	6.65598	32548.6
Gorai.008G193600	GrPP2-14	Chr08	47744550	47745655	188	2	0.111702	-0.681383	32.6357	8.84772	21748.6
Gorai.008G279800	GrPP2-15	Chr08	55683298	55686054	285	2	0.126316	-0.401404	36.2337	8.49443	32634.8
Gorai.009G298100	GrPP2-16	Chr09	26110542	26112506	299	2	0.120401	-0.235786	50.2264	8.22824	33904.4
Gorai.009G409500	GrPP2-17	Chr09	61489020	61493352	297	2	0.10101	-0.294949	46.7246	8.00203	33953.6
Gorai.010G168800	GrPP2-18	Chr10	48962805	48963909	171	2	0.122807	-0.452047	27.7643	9.29977	19573.3
Gorai.010G237200	GrPP2-19	Chr10	60746865	60749002	265	2	0.0981132	-0.651321	39.6261	6.98224	30828.6
Gorai.011G160600	GrPP2-20	Chr11	29649329	29651918	264	2	0.094697	-0.395455	37.3572	8.28034	30439.6
Gorai.012G029500	GrPP2-21	Chr12	3663083	3666862	387	4	0.118863	-0.0653747	44.9778	4.718	43695.5
Gorai.012G029600	GrPP2-22	Chr12	3674262	3676239	294	2	0.105442	-0.25068	49.5014	5.51352	33497
Gorai.013G126900	GrPP2-23	Chr13	33070027	33071893	288	2	0.104167	-0.236806	46.7535	8.43551	33164
GH_A04G0852	GhPP2-1	A04	60936653	60940341	297	2	0.10101	-0.285859	47.9414	8.00564	34035.7
GH_A05G2846	GhPP2-2	A05	32224962	32226345	300	2	0.113333	-0.249667	47.6583	9.08026	33930.6
GH_A05G4100	GhPP2-3	A05	106744738	106746468	258	3	0.0930233	-0.23876	47.2853	5.05039	29163
GH_A05G4101	GhPP2-4	A05	106776913	106778564	271	2	0.110701	-0.0867159	45.6347	4.91131	30659.8
GH_A05G4102	GhPP2-5	A05	106786117	106789533	383	4	0.114883	-0.222715	55.0204	8.67366	43511.6
GH_A05G4108	GhPP2-6	A05	106899457	106903800	458	5	0.122271	-0.102838	41.5101	4.89215	52020.2
GH_A06G1647	GhPP2-7	A06	110732685	110733437	172	2	0.116279	-0.511628	31.289	9.1974	19729.4
GH_A06G2413	GhPP2-8	scaffold67-1_subseq_3489944_3606482_obj_A06	57476	64115	265	2	0.0943396	-0.609811	37.4355	6.27005	30774.7
GH_A08G2050	GhPP2-9	A08	115939802	115941733	294	2	0.122449	-0.321429	42.5595	8.79163	33359.6
GH_A08G2569	GhPP2-10	A08	122492826	122495639	310	2	0.0967742	-0.118387	52.3555	5.58406	34002.4
GH_A09G0291	GhPP2-11	A09	7587314	7587828	105	2	0.12381	-0.615238	51.8563	5.65277	12174.6
GH_A09G0699	GhPP2-12	A09	48026701	48028463	277	2	0.104693	-0.448375	49.3859	8.42036	31531.5
GH_A09G1597	GhPP2-13	A09	72559959	72564067	297	2	0.104377	-0.355892	44.3731	5.84392	33661.8
GH_A09G2086	GhPP2-14	A09	77817288	77819696	292	2	0.119863	-0.341438	51.8432	8.65238	33086.2
GH_A09G2196	GhPP2-15	A09	78860176	78861293	263	2	0.0912548	-0.242205	46.1563	6.00438	29920.9
GH_A09G2197	GhPP2-16	A09	78863866	78865091	272	2	0.102941	-0.0882353	47.4434	5.78004	31236.6
GH_A09G2198	GhPP2-17	A09	78866488	78867632	261	2	0.114943	-0.11954	50.0276	5.84858	29678.7
GH_A10G1316	GhPP2-18	A10	63354598	63356400	262	2	0.0954198	-0.355725	37.9057	7.72143	30104.2
GH_A11G0879	GhPP2-19	A11	7824911	7828351	384	3	0.0963542	-0.127344	42.3214	8.84495	43169.5
GH_A11G3022	GhPP2-20	A11	110561737	110562753	283	2	0.0777385	-0.358304	52.8234	8.46691	31820.1
GH_A11G3023	GhPP2-21	A11	110604441	110605373	259	2	0.0849421	-0.149421	38.6495	5.20619	29057.1
GH_A12G1206	GhPP2-22	A12	79626664	79628094	290	2	0.1	-0.342069	39.7621	6.99241	32750.8
GH_A12G1966	GhPP2-23	A12	96745892	96746614	188	2	0.117021	-0.721277	32.3868	9.23395	21831.7
GH_A12G2797	GhPP2-24	A12	106021542	106023629	285	2	0.126316	-0.419649	34.4775	8.53634	32630.8
GH_A13G1313	GhPP2-25	A13	77806765	77808258	288	2	0.104167	-0.182292	49.8528	8.09228	33026.9
GH_D04G0274	GhPP2-26	D04	3768020	3772322	526	5	0.114068	-0.1	42.6192	4.91927	59418.5
GH_D04G0275	GhPP2-27	D04	3778582	3780294	293	2	0.102389	-0.220137	46.4536	5.07199	33234.6
GH_D04G1174	GhPP2-28	D04	38759856	38763541	297	2	0.10101	-0.296296	46.7246	8.00203	33967.6
GH_D05G2862	GhPP2-29	D05	27557796	27559171	299	2	0.117057	-0.22107	48.0585	8.52802	33831.4
GH_D06G1642	GhPP2-30	D06	52224936	52225681	171	2	0.122807	-0.452047	27.7643	9.29977	19573.3
GH_D06G2274	GhPP2-31	D06	64124846	64126718	265	2	0.0981132	-0.679245	39.5302	6.98224	30815.5
GH_D08G2063	GhPP2-32	D08	60630359	60632268	294	2	0.12585	-0.35034	43.8245	8.51481	33336.4
GH_D08G2566	GhPP2-33	D08	66445922	66448703	310	2	0.0903226	-0.14871	52.8977	5.43718	34110.5
GH_D09G0297	GhPP2-34	D09	7428483	7429192	179	2	0.122905	-0.703911	31.3402	9.50079	20674.5
GH_D09G0635	GhPP2-35	D09	25949336	25951044	277	2	0.104693	-0.250903	46.9336	8.42649	31544.8
GH_D09G1541	GhPP2-36	D09	42383689	42387799	297	2	0.104377	-0.338384	43.7246	5.84381	33661.8
GH_D09G2027	GhPP2-37	D09	47317962	47320157	292	2	0.126712	-0.357192	50.7716	8.92773	33164.3
GH_D09G2132	GhPP2-38	D09	48124196	48125276	263	2	0.0988593	-0.291255	44.0776	6.26197	30018
GH_D09G2133	GhPP2-39	D09	48128747	48142579	402	4	0.11194	-0.090796	49.4413	7.59474	46084.6
GH_D10G1562	GhPP2-40	D10	29452558	29454344	264	2	0.094697	-0.385606	37.6428	8.28034	30421.6
GH_D11G0914	GhPP2-41	D11	7459499	7460546	287	2	0.097561	-0.209756	44.8415	8.53163	32148.4
GH_D11G3051	GhPP2-42	D11	61401278	61402271	276	2	0.0833333	-0.381884	57.1446	8.47226	31133.3
GH_D11G3052	GhPP2-43	D11	61406580	61407532	266	2	0.093985	-0.189098	42.3185	5.92481	30139.5
GH_D12G1212	GhPP2-44	D12	38837389	38839083	290	2	0.1	-0.317586	40.77	7.58223	32576.6
GH_D12G1964	GhPP2-45	D12	51664909	51665628	188	2	0.111702	-0.683511	31.3761	8.99458	21762.6
GH_D12G2825	GhPP2-46	D12	60267641	60269709	285	2	0.126316	-0.380702	36.0042	8.3038	32649.9
GH_D13G1235	GhPP2-47	D13	38942754	38944251	288	2	0.104167	-0.234375	49.1427	8.43551	33164
GB_A04G0880	GbPP2-1	A04	55625925	55629614	297	2	0.10101	-0.297306	49.9269	8.00209	34051.7
GB_A05G2880	GbPP2-2	A05	32596525	32597908	300	2	0.11	-0.261667	48.3003	9.08026	33870.5
GB_A05G4185	GbPP2-3	A05	103438752	103440296	196	3	0.0918367	-0.069898	40.7077	5.328	22075.2
GB_A05G4186	GbPP2-4	A05	103470874	103472577	288	2	0.104167	-0.164583	44.5268	5.06881	32622.1
GB_A05G4187	GbPP2-5	A05	103479995	103483945	497	5	0.110664	-0.179074	50.7318	8.45008	56467.5
GB_A05G4189	GbPP2-6	A05	103585668	103590032	465	5	0.122581	-0.109247	41.5271	4.90955	52955.3
GB_A06G1676	GbPP2-7	A06	102523948	102524700	172	2	0.116279	-0.511628	31.289	9.1974	19729.4
GB_A06G2266	GbPP2-8	A06	116978426	116982166	265	2	0.0943396	-0.629057	37.4713	6.27005	30772.7
GB_A08G2157	GbPP2-9	A08	111582501	111584432	294	2	0.122449	-0.321429	42.5595	8.79163	33359.6
GB_A08G2682	GbPP2-10	A08	118016067	118018873	310	2	0.1	-0.11129	52.0816	5.77896	34050.5
GB_A09G0785	GbPP2-11	A09	44033251	44035013	277	2	0.104693	-0.448375	49.3859	8.42036	31531.5
GB_A09G1723	GbPP2-12	A09	68571616	68575725	297	2	0.104377	-0.355892	44.3731	5.84392	33661.8
GB_A09G2196	GbPP2-13	A09	73940298	73942735	302	2	0.112583	-0.26755	48.5788	8.00776	34094.5
GB_A11G0897	GbPP2-14	A11	8008771	8012207	384	3	0.0963542	-0.128385	43.1703	8.84495	43183.5
GB_A11G3093	GbPP2-15	A11	104568010	104569026	283	2	0.0777385	-0.358304	53.2594	8.46691	31820.1
GB_A11G3094	GbPP2-16	A11	104611492	104612424	259	2	0.0849421	-0.122394	40.346	5.11053	29004
GB_A12G1268	GbPP2-17	A12	72809715	72811146	290	2	0.1	-0.342069	39.7621	6.99241	32750.8
GB_A12G2052	GbPP2-18	A12	90659185	90659907	188	2	0.117021	-0.721277	32.3868	9.23395	21831.7
GB_A12G2898	GbPP2-19	A12	100058595	100060677	285	2	0.126316	-0.419649	34.4775	8.53634	32630.8
GB_A13G1413	GbPP2-20	A13	79867438	79868936	288	2	0.104167	-0.182292	49.8528	8.09228	33026.9
GB_D03G1360	GbPP2-21	D03	44560713	44561351	188	1	0.138298	-0.427128	30.317	9.40131	21532.6
GB_D04G0275	GbPP2-22	D04	3579180	3583464	526	5	0.11597	-0.0861217	41.1283	4.85265	59355.5
GB_D04G0276	GbPP2-23	D04	3590360	3592072	293	2	0.102389	-0.220137	46.7433	5.14804	33233.6
GB_D04G1238	GbPP2-24	D04	39090026	39093707	297	2	0.10101	-0.294949	46.7246	8.00203	33953.6
GB_D05G2875	GbPP2-25	D05	27872531	27873726	239	2	0.138075	-0.253556	48.6063	7.13138	27240.6
GB_D06G1701	GbPP2-26	D06	49824174	49824919	171	2	0.122807	-0.452047	27.7643	9.29977	19573.3
GB_D06G2367	GbPP2-27	D06	61553597	61555472	265	2	0.0981132	-0.696981	37.2472	6.62137	30794.4
GB_D08G2141	GbPP2-28	D08	59148285	59150195	294	2	0.12585	-0.341156	43.1694	8.51481	33393.5
GB_D08G2668	GbPP2-29	D08	65032153	65034935	310	2	0.0903226	-0.0870968	51.1145	5.58406	34049.5
GB_D09G0288	GbPP2-30	D09	8913754	8914463	179	2	0.122905	-0.703911	31.3402	9.50079	20674.5
GB_D09G0644	GbPP2-31	D09	27533848	27535481	252	2	0.107143	-0.0988095	49.0865	9.04093	28562.7
GB_D09G1559	GbPP2-32	D09	43931646	43935756	297	2	0.104377	-0.338384	43.7246	5.84381	33661.8
GB_D09G2043	GbPP2-33	D09	49035601	49037797	292	2	0.123288	-0.353767	50.7716	8.92773	33130.3
GB_D09G2152	GbPP2-34	D09	49892666	49893747	263	2	0.0988593	-0.281369	44.4004	6.26197	30048.1
GB_D09G2153	GbPP2-35	D09	49897352	49911902	402	4	0.11194	-0.0883085	50.3527	7.1286	46140.7
GB_D10G1560	GbPP2-36	D10	30214709	30216497	263	2	0.095057	-0.372624	37.7479	7.71626	30279.4
GB_D11G0926	GbPP2-37	D11	7473818	7474865	287	2	0.097561	-0.21115	44.5456	8.68217	32162.4
GB_D11G3090	GbPP2-38	D11	61994177	61995170	276	2	0.0833333	-0.381884	57.1446	8.47226	31133.3
GB_D11G3091	GbPP2-39	D11	61999369	62000300	259	2	0.0888031	-0.189961	40.2734	5.72678	29168.3
GB_D12G1254	GbPP2-40	D12	37760737	37762431	290	2	0.1	-0.317586	40.77	7.58223	32576.6
GB_D12G2043	GbPP2-41	D12	50763048	50763765	188	2	0.111702	-0.683511	31.3761	8.99458	21762.6
GB_D12G2908	GbPP2-42	D12	59354617	59356683	285	2	0.126316	-0.380702	36.0042	8.3038	32649.9
GB_D13G1324	GbPP2-43	D13	35859764	35861261	288	2	0.104167	-0.234375	49.1427	8.43551	33164
