# Supplementary material for: A systematic analysis of the phloem protein 2 (PP2) proteins in Gossypium hirsutum reveals that GhPP2-33 regulates salt tolerance
Source: BMC Genomics. 2023 Aug 18;24:467. doi: 10.1186/s12864-023-09546-4 (PMC10439568; doi:10.1186/s12864-023-09546-4)
Supplement: Supplementary file 2 — Additional file 2: Table S2. The Ka and Ks values for duplicated gene pairs. [file 12864_2023_9546_MOESM2_ESM.xlsx]

## Sheet: Sheet1
Table S2 The Ka and Ks values for duplicated gene pairs
Gene pair	Ka	Ks	Ka/Ks	Duplication type
GaPP2-7-GaPP2-11	0.352327	0.454699	0.774857	dispersed
GhPP2-16-GhPP2-17	0.217812	0.432114	0.504062	tandem
GrPP2-8-GrPP2-9	0.20945	0.424766	0.493094	tandem
GaPP2-3-GaPP2-4	0.165232	0.277206	0.596062	tandem
GhPP2-4-GhPP2-5	0.118306	0.13232	0.894086	tandem
GbPP2-22-GbPP2-40	0.109029	0.124059	0.878849	tandem
GaPP2-15-GaPP2-16	0.209047	0.291038	0.718279	tandem
GhPP2-3-GhPP2-4	0.0807235	0.0811829	0.994341	tandem
GbPP2-39-GbPP2-21	0.467383	3.49971	0.133549	transposed
GrPP2-14-GrPP2-19	0.477481	3.50289	0.136311	transposed
GbPP2-4-GbPP2-14	0.110908	0.747628	0.148346	transposed
GhPP2-23-GhPP2-8	0.445347	3.53801	0.125875	transposed
GbPP2-9-GbPP2-28	0.449313	2.46791	0.182062	transposed
GhPP2-2-GhPP2-9	0.114313	0.860356	0.132868	transposed
GrPP2-16-GrPP2-1	0.118955	0.767073	0.155076	transposed
GbPP2-10-GbPP2-12	0.493622	2.25427	0.218972	transposed
GrPP2-3-GrPP2-18	0.31318	0.559529	0.559722	transposed
GbPP2-36-GbPP2-33	0.445347	3.53801	0.125875	transposed
GhPP2-29-GhPP2-32	0.110364	1.02721	0.107441	transposed
GaPP2-25-GaPP2-21	0.13485	0.964175	0.139861	transposed
GbPP2-30-GbPP2-31	0.116758	0.7906	0.147683	transposed
GaPP2-6-GaPP2-14	0.119441	0.965218	0.123745	transposed
GhPP2-34-GhPP2-30	0.332068	0.542769	0.611804	transposed
GhPP2-11-GhPP2-7	0.394715	0.475232	0.830573	transposed
GhPP2-45-GhPP2-31	0.480853	3.51806	0.136681	transposed
GhPP2-35-GhPP2-38	0.426667	1.09284	0.39042	transposed
GaPP2-23-GaPP2-8	0.424427	3.46084	0.122637	transposed
GbPP2-23-GbPP2-13	0.336597	0.5173	0.65068	transposed
GbPP2-26-GbPP2-13	0.33193	0.543539	0.610683	transposed
GhPP2-12-GhPP2-18	0.393875	1.78041	0.221227	transposed
GrPP2-4-GrPP2-7	0.3964	1.25719	0.315307	transposed
GaPP2-17-GaPP2-18	0.345334	1.42172	0.242899	wgd
GbPP2-14-GbPP2-18	0.260628	3.10139	0.0840358	wgd
GhPP2-41-GhPP2-44	0.146135	0.990421	0.147548	wgd
GrPP2-7-GrPP2-20	0.342845	1.27326	0.269265	wgd
GbPP2-41-GbPP2-32	0.294553	2.73858	0.107557	wgd
GbPP2-14-GbPP2-11	0.276768	3.98432	0.0694643	wgd
GhPP2-32-GhPP2-37	0.09863	0.602251	0.163769	wgd
GaPP2-1-GaPP2-13	0.0717017	0.434937	0.164855	wgd
GhPP2-42-GhPP2-47	0.417259	2.70513	0.154248	wgd
GbPP2-31-GbPP2-2	0.130853	0.567438	0.230604	wgd
GbPP2-15-GbPP2-28	0.346191	1.09736	0.315477	wgd
GhPP2-38-GhPP2-40	0.348565	1.20898	0.288314	wgd
GhPP2-26-GhPP2-33	0.211127	0.98455	0.21444	wgd
GbPP2-14-GbPP2-16	0.100764	0.601129	0.167624	wgd
GbPP2-37-GbPP2-19	0.215026	1.16101	0.185207	wgd
GhPP2-6-GhPP2-10	0.236647	1.88189	0.12575	wgd
GhPP2-30-GhPP2-31	0.717491	3.47384	0.206541	wgd
GbPP2-11-GbPP2-18	0.283928	2.03274	0.139677	wgd
GrPP2-1-GrPP2-10	0.279368	4.00421	0.0697684	wgd
GaPP2-2-GaPP2-10	0.241649	0.959244	0.251916	wgd
GhPP2-32-GhPP2-41	0.278688	3.99925	0.0696851	wgd
GhPP2-19-GhPP2-24	0.294553	2.73858	0.107557	wgd
GaPP2-9-GaPP2-21	0.281321	4.00678	0.0702112	wgd
GhPP2-28-GhPP2-36	0.0657334	0.473885	0.138712	wgd
GhPP2-9-GhPP2-14	0.0963051	0.532287	0.180927	wgd
GrPP2-11-GrPP2-23	0.421174	3.38252	0.124515	wgd
GbPP2-12-GbPP2-5	0.419513	2.31772	0.181002	wgd
GhPP2-41-GhPP2-46	0.285427	2.26111	0.126233	wgd
GrPP2-2-GrPP2-21	0.194932	1.17996	0.165202	wgd
GbPP2-11-GbPP2-42	0.144243	0.99041	0.14564	wgd
GhPP2-20-GhPP2-25	0.414463	2.26153	0.183267	wgd
GrPP2-10-GrPP2-13	0.139523	0.908113	0.15364	wgd
GhPP2-15-GhPP2-18	0.35325	0.79536	0.444139	wgd
GrPP2-1-GrPP2-6	0.102973	0.509901	0.201947	wgd
GhPP2-32-GhPP2-44	0.256443	1.92889	0.132949	wgd
GbPP2-8-GbPP2-17	0.417259	2.70513	0.154248	wgd
GhPP2-19-GhPP2-22	0.134414	1.03496	0.129873	wgd
GbPP2-7-GbPP2-6	0.0732354	0.392222	0.186719	wgd
GbPP2-31-GbPP2-41	0.280043	4.01559	0.0697388	wgd
GhPP2-9-GhPP2-19	0.280016	4.01508	0.0697411	wgd
GrPP2-18-GrPP2-19	0.716724	3.4792	0.206003	wgd
GaPP2-12-GaPP2-18	0.388146	2.03356	0.19087	wgd
GbPP2-41-GbPP2-29	0.134414	1.03496	0.129873	wgd
GaPP2-9-GaPP2-14	0.0918282	0.542842	0.169162	wgd
GrPP2-10-GrPP2-15	0.281313	3.09077	0.0910172	wgd
GhPP2-1-GhPP2-13	0.0723441	0.401169	0.180333	wgd
GbPP2-13-GbPP2-21	0.729618	3.47865	0.209742	wgd
GbPP2-1-GbPP2-38	0.0640947	0.466142	0.1375	wgd
GaPP2-19-GaPP2-24	0.406896	3.88384	0.104766	wgd
GrPP2-5-GrPP2-17	0.0641133	0.456292	0.140509	wgd
GbPP2-20-GbPP2-43	0.204386	0.992954	0.205836	wgd
GrPP2-1-GrPP2-13	0.257586	1.95966	0.131445	wgd
