# Supplementary material for: A systematic analysis of the phloem protein 2 (PP2) proteins in Gossypium hirsutum reveals that GhPP2-33 regulates salt tolerance
Source: BMC Genomics. 2023 Aug 18;24:467. doi: 10.1186/s12864-023-09546-4 (PMC10439568; doi:10.1186/s12864-023-09546-4)
Supplement: Supplementary file 3 — Additional file 3: Table S3. The detailed information on the co-expression genes of the WGCNA analysis in this study. [file 12864_2023_9546_MOESM3_ESM.xlsx]

## Sheet: xlsWorksheetName
Table S3. The detailed information on the co-expression genes of the WGCNA analysis in this study
Gene ID	Gene Name	Description
GH_A01G0667	NA	Dynein light chain LC6, flagellar outer arm
GH_A01G1003	GAPB	Glyceraldehyde-3-phosphate dehydrogenase B, chloroplastic
GH_A01G2386	DYN2	Dynein light chain 1, cytoplasmic
GH_A02G0138	UGT92A1	UDP-glycosyltransferase 92A1
GH_A02G0488	MIEL1	E3 ubiquitin-protein ligase MIEL1
GH_A02G1999	LARP1C	La-related protein 1C
GH_A05G1807	At4g35230	Probable serine/threonine-protein kinase At4g35230
GH_A05G4016	eif3m	Eukaryotic translation initiation factor 3 subunit M
GH_A07G2549	SDH2-2	Succinate dehydrogenase [ubiquinone] iron-sulfur subunit 2, mitochondrial
GH_A08G0088	NA	NA
GH_A08G1061	PKP4	Plastidial pyruvate kinase 4, chloroplastic
GH_A08G1430	ncsB2	2-hydroxy-7-methoxy-5-methyl-1-naphthoate--CoA ligase
GH_A09G1048	TPR1	Topless-related protein 1
GH_A09G1094	AXS2	UDP-D-apiose/UDP-D-xylose synthase 2
GH_A09G2209	CYTB5-B	Cytochrome b5 isoform B
GH_A09G2334	TFIIS	Transcription elongation factor TFIIS
GH_A10G0777	CPT1	Coleoptile phototropism protein 1
GH_A10G0907	F3	Tissue factor
GH_A10G1627	LTP6	Non-specific lipid-transfer protein 6
GH_A11G1091	WRKY47	Probable WRKY transcription factor 47
GH_A11G2090	ACX2	Acyl-coenzyme A oxidase 2, peroxisomal
GH_A12G0214	CCOAOMT1	Caffeoyl-CoA O-methyltransferase 1
GH_A12G0436	At1g09660/At1g09670	KH domain-containing protein At1g09660/At1g09670
GH_A12G1550	3AT1	Coumaroyl-CoA:anthocyanidin 3-O-glucoside-6''-O-coumaroyltransferase 1
GH_A13G0055	NA	NA
GH_A13G0074	IDA	Protein IDA
GH_A13G0127	NA	NA
GH_A13G2272	GH21552	ATPase ASNA1 homolog
GH_D01G0532	PPC16	Phosphoenolpyruvate carboxylase, housekeeping isozyme
GH_D01G0766	FAD4	Fatty acid desaturase 4, chloroplastic
GH_D01G0894	rsmB	Probable ribosomal RNA small subunit methyltransferase B
GH_D01G0953	SAUR72	Auxin-responsive protein SAUR72
GH_D02G0053	NA	NA
GH_D02G0351	slr0305	TVP38/TMEM64 family membrane protein slr0305
GH_D02G0430	Os03g0268000	Serine/threonine-protein phosphatase PP1
GH_D02G1363	SBH2	Sphinganine C4-monooxygenase 2
GH_D02G2165	DIT2-1	Dicarboxylate transporter 2.1, chloroplastic
GH_D04G0092	UGT78G1	Flavonoid 3-O-glucosyltransferase
GH_D04G0357	eif3m	Eukaryotic translation initiation factor 3 subunit M
GH_D05G0153	BCB	Blue copper protein
GH_D05G0222	HCF101	Fe-S cluster assembly factor HCF101, chloroplastic
GH_D05G0275	NA	NA
GH_D05G0695	DRT100	DNA damage-repair/toleration protein DRT100
GH_D05G1017	KINB1	SNF1-related protein kinase regulatory subunit beta-1
GH_D05G2403	CML44	Probable calcium-binding protein CML44
GH_D05G2774	MYB6	Transcription repressor MYB6
GH_D06G2195	At4g10780	Putative disease resistance protein At4g10780
GH_D07G2082	GRP	Glycine-rich protein
GH_D07G2430	STY8	Serine/threonine-protein kinase STY8
GH_D08G2063	P2A12	F-box protein PP2-A12
GH_D08G2566	PP2B1	F-box protein PP2-B1
GH_D09G1916	NA	NA
GH_D10G0817	At1g80180	MAPK kinase substrate protein At1g80180
GH_D11G0914	PP2A13	F-box protein PP2-A13
GH_D11G1179	SUD1	Probable E3 ubiquitin ligase SUD1
GH_D11G3071	At3g01520	Universal stress protein A-like protein
GH_D12G1212	PP2A13	F-box protein PP2-A13
GH_D12G1589	ACX3	Acyl-coenzyme A oxidase 3, peroxisomal
GH_D12G2825	PP2A13	F-box protein PP2-A13
GH_D13G0932	SAMDC	S-adenosylmethionine decarboxylase proenzyme
