# Supplementary material for: A systematic analysis of the phloem protein 2 (PP2) proteins in Gossypium hirsutum reveals that GhPP2-33 regulates salt tolerance
Source: BMC Genomics. 2023 Aug 18;24:467. doi: 10.1186/s12864-023-09546-4 (PMC10439568; doi:10.1186/s12864-023-09546-4)
Supplement: Supplementary file 5 — Additional file 5: Table S5. List of primers used for qRT-PCR analysis. [file 12864_2023_9546_MOESM5_ESM.xlsx]

## Sheet: Sheet1
Table S5. List of primers used for qRT-PCR analysis
Gene Name	Primer Sequence
GhPP2-7_F	ATGGAGCGGGGCACCTATTTTC
GhPP2-7_R	GCCTTTTGTCGGGTTCGTTTGA
GhPP2-9_F	GACATCGGATGGTCAGTACGCC
GhPP2-9_R	CTCGACGTTGAAATCCCCCACA
GhPP2-15_F	GTGGGAAAGGTTTCTGCCGTCT
GhPP2-15_R	GAAAGTGCTCTTGCCCCCATCA
GhPP2-33_F	AAGCAACTGCTAGGGCTTACGG
GhPP2-33_R	TCTTACAACCTTCGGTGCCAGC
GhPP2-43_F	GATTCTGTCGAGTGGCAGTGCT
GhPP2-43_R	TTTGCTGCCCTCTCCATGCTTT
GhPP2-44_F	ACTCCACCTCGGGAAATCCTCA
GhPP2-44_R	TGTTGGCCGTCCGAAGTTGTTA
GhActin_F	ATCCTCCGTCTTGACCTTG
GhActin_R	TGTCCGTCAGGCAACTCAT
